# Supplementary material for: New Insights into the Classification and Integration Specificity of Streptococcus Integrative Conjugative Elements through Extensive Genome Exploration
Source: Front Microbiol. 2016 Jan 6;6:1483. doi: 10.3389/fmicb.2015.01483 (PMC4701971; doi:10.3389/fmicb.2015.01483)
Supplement: Supplementary file 1 [file Table_1.XLSX]

## Sheet: ICE+dICE NL
TABLE S1: Characteristics of the signature proteins encoded by the 105 ICEs and the 26 dICEs identified within 124 Streptococcus strains. Abs: absence of a CDS, NA: not applicable, NS: non specific integration, PI: pathogenicity island, PS: pseudogene. *: element integrated in a secondary site
Family	ICE/dICE name	Size (kb)	Genome_id	Integration site	Integrase family	Class of relaxase	Class of CP	Class of VirB4	Alias	Experimentally proved transfer or excision	Reference(s)
ConjICESt3	dICE_Sag2603_tRNAlys	32.493	AE009948	3' tRNAlys	Tyrosine integrase	Rel-I	CP-I	PS	ICE_2603_tRNALys	Excision of composite element including ICE, defective in transfer	Puymège, A., Bertin, S., Chuzeville, S., Guédon, G., and Payot, S. (2013). Conjugative transfer and cis-mobilization of a genomic island by an integrative and conjugative element of Streptococcus agalactiae. J Bacteriol 195, 1142-1151. doi: 10.1128/JB.02199-12.
ConjICESt3	dICE_SanMAS624_tRNAleu	22.333	AP013072	3' tRNAleu	Tyrosine integrase	Rel-I	PS	VirB4-Ib
ConjICESt3	dICE_Sdy167_rpsI	25.368	AP012976	3' rpsI	Tyrosine integrase	Rel-I	PS	VirB4-Ib
ConjICESt3	dICE_SinfCJ18_lysS	27.983	CP003295	3' lysS	Tyrosine integrase	PS	CP-I	VirB4-Ib
ConjICESt3	ICE_SanC238_tRNAleu	22.299	CP003861	3' tRNAleu	Tyrosine integrase	Rel-I	CP-I	VirB4-Ib
ConjICESt3	ICE_Sdy12394_lysS	27.855	CP002215	3' in lysS	Tyrosine integrase	Rel-I	CP-I	VirB4-Ib
ConjICESt3	ICE_Sdy12394_rpsI	25.19	CP002215	3' rpsI	Tyrosine integrase	Rel-I	CP-I	VirB4-Ib
ConjICESt3	ICE_Sdy2713_tRNAthr	35.182	HE858529	3' tRNAthr	Tyrosine integrase	Rel-I	CP-I	VirB4-Ib
ConjICESt3	ICE_SdyRE378_rpsI	28.379	AP011114	3' rpsI	Tyrosine integrase	Rel-I	CP-I	VirB4-Ib
ConjICESt3	ICE_Sga2069_rpmG	28.029	FR824043	3' rpmG	Tyrosine integrase	Rel-I	CP-I	VirB4-Ib
ConjICESt3	ICE_Sga43143_ftsK	36.515	AP012053	5' ftsK	Tyrosine integrase	Rel-I	CP-I	VirB4-Ib
ConjICESt3	ICE_Sga43143_rpsI	28.558	AP012053	3' rpsI	Tyrosine integrase	Rel-I	CP-I	VirB4-Ib
ConjICESt3	ICE_Sga43143_tRNAlys	33.859	AP012053	3' tRNAlys	Tyrosine integrase	Rel-I	CP-I	VirB4-Ib
ConjICESt3	ICE_SgaUCN34_ftsK	60.179	FN597254	5' ftsk	Tyrosine integrase	Rel-I	CP-I	VirB4-Ib
ConjICESt3	ICE_SintB196_tRNAleu	19.211	CP003857	3' tRNAleu	Tyrosine integrase	Rel-I	CP-I	VirB4-Ib
ConjICESt3	ICE_SmuUA159_tRNAleu	20.566	AE014133	3' tRNAleu	Tyrosine integrase	Rel-I	CP-I	VirB4-Ib	SmuE		Burrus, V., Pavlovic, G., Decaris, B., and Guédon, G. (2002). The ICESt1 element of Streptococcus thermophilus belongs to a large family of integrative and conjugative elements that exchange modules and change their specificity of integration. Plasmid 48, 77-97. doi: S0147619X02001026
ConjICESt3	ICE_Sparas15912_rpmG*	29.26	CP002843	rpmG*	Tyrosine integrase	Rel-I	CP-I	VirB4-Ib
ConjICESt3	ICE_SparasFW213_ebfC	37.163	CP003122	5' ebfC	Tyrosine integrase	Rel-I	CP-I	VirB4-Ib
ConjICESt3	ICE_SparauNCFD2020_rpsI	32.328	AEUT02000001	3' rpsI	Tyrosine integrase	Rel-I	CP-I	VirB4-Ib
ConjICESt3	ICE_Spy10270_tRNAthr	34.668	CP000260	3' tRNAthr	Tyrosine integrase	Rel-I	CP-I	VirB4-Ib	10270-RD.2		Beres, S.B., and Musser, J.M. (2007). Contribution of exogenous genetic elements to the group A Streptococcus metagenome. PLoS One 2, e800. doi: 10.1371/journal.pone.0000800
ConjICESt3	ICE_Spy6180_tRNAthr	36.327	CP000056	3' tRNAthr	Tyrosine integrase	Rel-I	CP-I	VirB4-Ib	ICE6180-RD.2 or RD2	Transfer	Beres, S.B., and Musser, J.M. (2007). Contribution of exogenous genetic elements to the group A Streptococcus metagenome. PLoS One 2, e800. doi: 10.1371/journal.pone.0000800/ Sitkiewicz, I., Green, N.M., Guo, N., Mereghetti, L., and Musser, J.M. (2011). Lateral gene transfer of streptococcal ICE element RD2 (region of difference 2) encoding secreted proteins. BMC Microbiol. 11, 65. doi: 10.1186/1…
ConjICEVanG	ICE_Spy2096_rumA	62.927	CP000261	in rumA	1 Serine integrase	Rel-II	CP-IIa	VirB4-Ic	2096-RD.2		Beres, S.B., and Musser, J.M. (2007). Contribution of exogenous genetic elements to the group A Streptococcus metagenome. PLoS One 2, e800. doi: 10.1371/journal.pone.0000800
ConjICEVanG	ICE_SsuGZ1_lysS	47.082	CP000837	3' in lysS	Tyrosine integrase	Rel-II	CP-IIa	VirB4-Ic	GIGZ1		Palmieri, C., Varaldo, P.E., and Facinelli, B. (2011). Streptococcus suis, an emerging drug-resistant animal and human pathogen. Front Microbiol. 2, 235. doi: 10.3389/fmicb.2011.00235
ConjTn1549	dICE_SagILRI112_rumA	66.688	HF952106	in rumA	1 Serine integrase	Rel-II	CP-IIa	VirB4-Ic
ConjTn1549	dICE_SanC238_traG	71.776	CP003861	in traG	3 Serine integrases (with 1 PS )	Rel-II	CP-IIa	VirB4-Ic
ConjTn1549	dICE_SanMAS624_rumA*	42.863	AP013072	in rumA*	1 Serine integrase	PS	CP-IIa	VirB4-Ic
ConjTn1549	dICE_SdyRE378_rumA	60.467	AP011114	in rumA	1 Serine integrase	PS	CP-IIa	VirB4-Ic
ConjTn1549	dICE_Seq4047_traG*	65.83	FM204883	in traG*	PS	Rel-II	PS	VirB4-Ic
ConjTn1549	dICE_SeqH70_rumA	38.365	FM204884	in rumA	1 Serine integrase	Rel-II	PS	VirB4-Ic
ConjTn1549	dICE_Spy10750_hsdM	48.87	CP000262	in hsdM	3 Serine integrases	Rel-II	CP-IIa	PS	10750-RD.2		Beres, S.B., and Musser, J.M. (2007). Contribution of exogenous genetic elements to the group A Streptococcus metagenome. PLoS One 2, e800. doi: 10.1371/journal.pone.0000800
ConjTn1549	ICE_SanC238_rumA	54.851	CP003861	in rumA	1 Serine integrase	Rel-II	CP-IIa	VirB4-Ic
ConjTn1549	ICE_SanC238_rumA*	43.706	CP003861	in rumA*	1 Serine integrase	Rel-II	CP-IIa	VirB4-Ic
ConjTn1549	ICE_SanMAS624_hsdM*	53.526	AP013072	in hsdM*	3 Serine integrases	Rel-II	CP-IIa	VirB4-Ic
ConjTn1549	ICE_ScoC1050_rumA	60.609	CP003859	in rumA	1 Serine integrase	Rel-II	CP-IIa	VirB4-Ic
ConjTn1549	ICE_ScoC232_rumA	72.228	CP003800	in rumA	1 Serine integrase	Rel-II	CP-IIa	VirB4-Ic
ConjTn1549	ICE_Sdy12394_rumA	44.696	CP002215	in rumA	1 Serine integrase	Rel-II	CP-IIa	VirB4-Ic
ConjTn1549	ICE_Sdy2713_rumA	40.015	HE858529	in rumA	1 Serine integrase	Rel-II	CP-IIa	VirB4-Ic
ConjTn1549	ICE_SintB196_ND	45.108	CP003857	ND	3 Serine integrases	Rel-II	CP-IIa	VirB4-Ic
ConjTn1549	ICE_SintB196_rumA	38.927	CP003857	in rumA	1 Serine integrase	Rel-II	CP-IIa	VirB4-Ic
ConjTn1549	ICE_SintC270_rumA	36.516	CP003858	in rumA	1 Serine integrase	Rel-II	CP-IIa	VirB4-Ic
ConjTn1549	ICE_SpnAP200_hsdM	52.463	CP002121	in hsdM	3 Serine integrases	Rel-II	CP-IIa	VirB4-Ic	Tn1806
ConjTn1549	ICE_SpyHKU_rumA	64.894	AFRY01000001	in rumA	1 Serine integrase	Rel-II	CP-IIa	VirB4-Ic
ConjTn1549	ICE_SsuD9_rbgA	49.243	CP002641	5' rbgA	Tyrosine integrase	Rel-II	CP-IIa	VirB4-Ic
ConjTn1549	ICE_SsuT15_rbgA	52.531	CP006246	5' rbgA	Tyrosine integrase	Rel-II	CP-IIa	VirB4-Ic
ConjTn5252	dICE_Sdy12394_rplL	51.011	CP002215	3' rpIL	Tyrosine integrase	Rel-II	CP-IIa	PS
ConjTn5252	dICE_Seq35246_mutT	56.556	CP002904	in mutT	3 Serine integrases ( with 2 PS )	Abscent	CP-Iia	VirB4-Ic
ConjTn5252	dICE_SpnG54_rplL	49.638	CP001015	3' rplL	Absent	PS	CP-IIa	VirB4-Ic
ConjTn5252	dICE_SpnHun19A_rbgA	40.268	CP000936	5' rbgA	Abscent	Abscent	CP-IIa	VirB4-Ic
ConjTn5252	dICE_SsuD12_rumA	62.639	CP002644	in rumA	PS	PS	CP-IIa	VirB4-Ic
ConjTn5252	dICE_SsuHAH33_rplL	88.862	CP000408	3' rplL	Tyrosine integrase	Rel-II	CP-IIa	PS
ConjTn5252	ICE_Sag018883_rplL	46.606	HF952104	3' rplL	Tyrosine integrase	Rel-II	CP-IIa	VirB4-Ic
ConjTn5252	ICE_Sag2603_rplL	54.792	AE009948	3' rpIL	Tyrosine integrase	Rel-II	CP-IIa	VirB4-Ic	ICE_2603_rplL	Excision	Brochet, M., Couvé, E., Glaser, P., Guédon, G., and Payot, S. (2008). Integrative conjugative elements and related elements are major contributors to the genome diversity of Streptococcus agalactiae. J. Bacteriol. 190, 6913-6917. doi: 10.1128/JB.00824-08.
ConjTn5252	ICE_SagNEM316_rplL	51.681	AL732656	3' rpIL	Tyrosine integrase	Rel-II	CP-IIa	VirB4-Ic	ICE_Nem316_rplL	Excision	Brochet, M., Couvé, E., Glaser, P., Guédon, G., and Payot, S. (2008). Integrative conjugative elements and related elements are major contributors to the genome diversity of Streptococcus agalactiae. J. Bacteriol. 190, 6913-6917. doi: 10.1128/JB.00824-08.
ConjTn5252	ICE_SanC238_rplL	57.72	CP003861	3' rplL	Tyrosine integrase	Rel-II	CP-IIa	VirB4-Ic
ConjTn5252	ICE_SintC270_rplL	55.79	CP003858	3' rplL	Tyrosine integrase	Rel-II	CP-IIa	VirB4-Ic
ConjTn5252	ICE_SmaDC198_rumA	65.837	HE613569	in rumA	1 Serine integrase	Rel-II	CP-IIa	VirB4-Ic
ConjTn5252	ICE_SparasFW213_rplL	50.94	CP003122	3' rplL	Tyrosine integrase	Rel-II	CP-IIa	VirB4-Ic
ConjTn5252	ICE_Spas43144_rplL	58.923	AP012054	3' rplL	Tyrosine integrase	Rel-II	CP-IIa	VirB4-Ic
ConjTn5252	ICE_Spn6706B_rbgA	80.915	CP002176	5' rbgA	Tyrosine integrase	Rel-II	CP-IIa	VirB4-Ic
ConjTn5252	ICE_Spn700669_rplL	81.097	FM211187	3' rplL	Tyrosine integrase	Rel-II	CP-IIa	VirB4-Ic
ConjTn5252	ICE_SpnCGSP14_rplL	67.713	CP001033	3' rplL	Tyrosine integrase	Rel-II	CP-IIa	VirB4-Ic	Tn2008		Ding, F., Tang P Fau - Hsu, M.-H., Hsu Mh Fau - Cui, P., Cui P Fau - Hu, S., Hu S Fau - Yu, J., Yu J Fau - Chiu, C.-H., et al. (2009). Genome evolution driven by host adaptations results in a more virulent and antimicrobial-resistant Streptococcus pneumoniae serotype 14. BMC Genomics. doi: 10.1186/1471-2164-10-158.
ConjTn5252	ICE_SpnP1031_rbgA	53.123	CP000920	5' rbgA	Tyrosine integrase	Rel-II	CP-IIa	VirB4-Ic
ConjTn5252	ICE_SspIG2_rumA	56.73	CP006805	in rumA	1 Serine integrase	Rel-II	CP-IIa	VirB4-Ic
ConjTn5252	ICE_SsuJS14_rumA	68.081	CP002465	in rumA	1 Serine integrase	Rel-II	CP-IIa	VirB4-Ic	unknown		Palmieri, C., Varaldo, P.E., and Facinelli, B. (2011). Streptococcus suis, an emerging drug-resistant animal and human pathogen. Front Microbiol. 2, 235. doi: 10.3389/fmicb.2011.00235
ConjTn5252	ICE_SsuBM407_mutT*	75.972	FM252032	in mutT*	3 Serine integrases	Rel-II	CP-IIa	VirB4-Ic	ICESsuBM4071		Holden, M.T., Hauser, H., Sanders, M., Ngo, T.H., Cherevach, I., Cronin, A., et al. (2009). Rapid evolution of virulence and drug resistance in the emerging zoonotic pathogen Streptococcus suis. PLoS One 4, e6072. doi: 10.1371/journal.pone.0006072
ConjTn5252	ICE_SsuBM407_rplL	80.394	FM252032	3' rpIL	Tyrosine integrase	Rel-II	CP-IIa	VirB4-Ic	ICESsuBM4072		Holden, M.T., Hauser, H., Sanders, M., Ngo, T.H., Cherevach, I., Cronin, A., et al. (2009). Rapid evolution of virulence and drug resistance in the emerging zoonotic pathogen Streptococcus suis. PLoS One 4, e6072. doi: 10.1371/journal.pone.0006072
ConjTn5252	ICE_SsuD9_rplL	55.698	CP002641	3' rplL	Tyrosine integrase	Rel-II	CP-IIa	VirB4-Ic
ConjTn5252	ICE_SsuSC070731_rumA	67.869	CP003922	in rumA	1 Serine integrase	Rel-II	CP-IIa	VirB4-Ic
ConjTn5252	ICE_SsuSC84_rplL	88.874	FM252031	3' rpIL	Tyrosine integrase	Rel-II	CP-IIa	VirB4-Ic	ICESsuSC84		Holden, M.T., Hauser, H., Sanders, M., Ngo, T.H., Cherevach, I., Cronin, A., et al. (2009). Rapid evolution of virulence and drug resistance in the emerging zoonotic pathogen Streptococcus suis. PLoS One 4, e6072. doi: 10.1371/journal.pone.0006072
ConjTn5252	ICE_SsuSS12_rplL	63.991	CP002640	3' rplL	Tyrosine integrase	Rel-II	CP-IIa	VirB4-Ic
ConjTn5252	ICE_SsuT15_mutT	71.867	CP006246	in mutT	3 Serine integrases	Rel-II	CP-IIa	VirB4-Ic
ConjTn5252	ICE_SsuZYH33_rplL	88.881	CP000407	3' rplL	Tyrosine integrase	Rel-II	CP-IIa	VirB4-Ic	89K pathogenicity island	Transfer	Li, M., Shen, X., Yan, J., Han, H., Zheng, B., Liu, D., et al. (2011). GI-type T4SS-mediated horizontal transfer of the 89K pathogenicity island in epidemic Streptococcus suis serotype 2. Mol. Microbiol. 79, 1670-1683. doi: 10.1111/j.1365-2958.2011.07553.x
ConjTn5252	ICE_SthJIM8232_rplL	50.95	FR875178	3' rpIL	Tyrosine integrase	Rel-II	CP-IIa	VirB4-Ic
ConjTn916	dICE_Sag2603_Tn916	18.031	AE009948	NS	Tyrosine integrase	Rel-I	CP-I	PS	Tn916		Brochet, M., Couvé, E., Glaser, P., Guédon, G., and Payot, S. (2008). Integrative conjugative elements and related elements are major contributors to the genome diversity of Streptococcus agalactiae. J. Bacteriol. 190, 6913-6917. doi: 10.1128/JB.00824-08
ConjTn916	dICE_Spas43144_Tn916	17.999	AP012054	NA	Absent	Rel-I	PS	VirB4-Ia
ConjTn916	dICE_Spn700669_Tn916	18.026	FM211187	NS	PS	Rel-I	CP-I	VirB4-Ia
ConjTn916	dICE_SpnCGSP14_Tn916	16.698	CP001033	NS	PS	Rel-I	CP-I	Absent	Tn916-like		Ding, F., Tang P Fau - Hsu, M.-H., Hsu Mh Fau - Cui, P., Cui P Fau - Hu, S., Hu S Fau - Yu, J., Yu J Fau - Chiu, C.-H., et al. (2009). Genome evolution driven by host adaptations results in a more virulent and antimicrobial-resistant Streptococcus pneumoniae serotype 14. BMC Genomics. doi: 10.1186/1471-2164-10-158.
ConjTn916	dICE_SpnG54_Tn916	16.984	CP001015	NA	Absent	Rel-I	CP-I	VirB4-Ia	Tn916-like		Ding, F., Tang P Fau - Hsu, M.-H., Hsu Mh Fau - Cui, P., Cui P Fau - Hu, S., Hu S Fau - Yu, J., Yu J Fau - Chiu, C.-H., et al. (2009). Genome evolution driven by host adaptations results in a more virulent and antimicrobial-resistant Streptococcus pneumoniae serotype 14. BMC Genomics. doi: 10.1186/1471-2164-10-158.
ConjTn916	ICE_ Sol3089_Tn916	20.878	CP004409	NS	Tyrosine integrase	Rel-I	CP-I	VirB4-Ia
ConjTn916	ICE_Sag018883_Tn916	18.032	HF952104	NS	Tyrosine integrase	Rel-I	CP-I	VirB4-Ia
ConjTn916	ICE_SagILRI112_Tn916	21.255	HF952106	NS	Tyrosine integrase	Rel-I	CP-I	VirB4-Ia
ConjTn916	ICE_SanC238_Tn916	18.034	CP003861	NS	Tyrosine integrase	Rel-I	CP-I	VirB4-Ia
ConjTn916	ICE_ScoC1050_Tn916	18.032	CP003859	NS	Tyrosine integrase	Rel-I	CP-I	VirB4-Ia
ConjTn916	ICE_Sga43143_Tn916	18.032	AP012053	NS	Tyrosine integrase	Rel-I	CP-I	VirB4-Ia
ConjTn916	ICE_SgaUCN34_Tn916	24.485	FN597254	NS	Tyrosine integrase	Rel-I	CP-I	VirB4-Ia	Tn916-like		Rusniok, C., Couve, E., Da Cunha, V., El Gana, R., Zidane, N., Bouchier, C., et al. (2010). Genome sequence of Streptococcus gallolyticus: insights into its adaptation to the bovine rumen and its ability to cause endocarditis. J. Bacteriol. 192, 2266-2276. doi: 10.1128/JB.01659-09
ConjTn916	ICE_SintC270_Tn916	19.757	CP003858	NS	Tyrosine integrase	Rel-I	CP-I	VirB4-Ia
ConjTn916	ICE_Slu033_Tn916	18.036	CP003025	NS	Tyrosine integrase	Rel-I	CP-I	VirB4-Ia
ConjTn916	ICE_SmiB6_guaA	24.467	FN568063	3' guaA	Tyrosine integrase	Rel-I	CP-I	VirB4-Ia
ConjTn916	ICE_SorUo5_Tn916	23.293	FR720602	NS	Tyrosine integrase	Rel-I	CP-I	VirB4-Ia
ConjTn916	ICE_Spn6706B_Tn916	20.883	CP002176	NS	Tyrosine integrase	Rel-I	CP-I	VirB4-Ia
ConjTn916	ICE_SpnA026_Tn916	26.39	CP006844	NS	Tyrosine integrase	Rel-I	CP-I	VirB4-Ia
ConjTn916	ICE_SpnCGSP14_Tn916	23.296	CP001033	NS	Tyrosine integrase	Rel-I	CP-I	VirB4-Ia	Tn3872-like		Ding, F., Tang P Fau - Hsu, M.-H., Hsu Mh Fau - Cui, P., Cui P Fau - Hu, S., Hu S Fau - Yu, J., Yu J Fau - Chiu, C.-H., et al. (2009). Genome evolution driven by host adaptations results in a more virulent and antimicrobial-resistant Streptococcus pneumoniae serotype 14. BMC Genomics. doi: 10.1186/1471-2164-10-158.
ConjTn916	ICE_SpnHun19A_Tn916	20.884	CP000936	NS	Tyrosine integrase	Rel-I	CP-I	VirB4-Ia
ConjTn916	ICE_SpnP1031_Tn916	18.035	CP000920	NS	Tyrosine integrase	Rel-I	CP-I	VirB4-Ia
ConjTn916	ICE_SpnST556_Tn916	23.541	CP003357	NS	Tyrosine integrase	Rel-I	CP-I	VirB4-Ia
ConjTn916	ICE_SpnTai19F_Tn916	23.541	CP000921	NS	Tyrosine integrase	Rel-I	CP-I	VirB4-Ia
ConjTn916	ICE_SpnTCH8431_Tn916	26.39	CP001993	NS	Tyrosine integrase	Rel-I	CP-I	VirB4-Ia
ConjTn916	ICE_SpsIS7493_Tn916	23.337	CP002925	NS	Tyrosine integrase	Rel-I	CP-I	VirB4-Ia
ConjTn916	ICE_SpyHKU_Tn916	20.88	AFRY01000001	NS	Tyrosine integrase	Rel-I	CP-I	VirB4-Ia
ConjTn916	ICE_SsuBM407_Tn916_1	18.032	FM252032	NS	Tyrosine integrase	Rel-I	CP-I	VirB4-Ia	Tn916		Holden, M.T., Hauser, H., Sanders, M., Ngo, T.H., Cherevach, I., Cronin, A., et al. (2009). Rapid evolution of virulence and drug resistance in the emerging zoonotic pathogen Streptococcus suis. PLoS One 4, e6072. doi: 10.1371/journal.pone.0006072
ConjTn916	ICE_SsuBM407_Tn916_2	23.372	FM252032	NS	Tyrosine integrase	Rel-I	CP-I	VirB4-Ia	Tn916		Holden, M.T., Hauser, H., Sanders, M., Ngo, T.H., Cherevach, I., Cronin, A., et al. (2009). Rapid evolution of virulence and drug resistance in the emerging zoonotic pathogen Streptococcus suis. PLoS One 4, e6072. doi: 10.1371/journal.pone.0006072
ConjTn916	ICE_SsuHAH33_Tn916	18.031	CP000408	NS	Tyrosine integrase	Rel-I	CP-I	VirB4-Ia
ConjTn916	ICE_SsuSC84_Tn916	18.031	FM252031	NS	Tyrosine integrase	Rel-I	CP-I	VirB4-Ia
ConjTn916	ICE_SsuTL13_Tn916	18.379	CP003993	NS	Tyrosine integrase	Rel-I	CP-I	VirB4-Ia
ConjTn916	ICE_SsuZYH33_Tn916	18.031	CP000407	NS	Tyrosine integrase	Rel-I	CP-I	VirB4-Ia	Tn916		Li, M., Shen, X., Yan, J., Han, H., Zheng, B., Liu, D., et al. (2011). GI-type T4SS-mediated horizontal transfer of the 89K pathogenicity island in epidemic Streptococcus suis serotype 2. Mol. Microbiol. 79, 1670-1683. doi: 10.1111/j.1365-2958.2011.07553.x
ConjTnGBS1	dICE_SanC1051_TnGBS1_1	40.344	CP003860	intergenic	DDE transposase	Abscent	CP-IIb	VirB4-Id
ConjTnGBS1	dICE_SanC1051_TnGBS1_2	40.344	CP003860	intergenic	DDE transposase	Abscent	CP-IIb	VirB4-Id
ConjTnGBS1	ICE_SagNEM316_TnGBS1_1	47.068	AL732656	intergenic	DDE transposase	Rel-III	CP-IIb	VirB4-Id	TnGBS1_I	Transfer	Guerillot, R., Da Cunha, V., Sauvage, E., Bouchier, C., and Glaser, P. (2013). Modular evolution of TnGBSs, a new family of integrative and conjugative elements associating insertion sequence transposition, plasmid replication, and conjugation for their spreading. J. Bacteriol. 195, 1979-1990. doi: 10.1128/JB.01745-12
ConjTnGBS1	ICE_SagNEM316_TnGBS1_2	47.068	AL732656	intergenic	DDE transposase	Rel-III	CP-IIb	VirB4-Id	TnGBS1_II	Excision	Glaser, P., Rusniok, C., Buchrieser, C., Chevalier, F., Frangeul, L., Msadek, T., et al. (2002). Genome sequence of Streptococcus agalactiae, a pathogen causing invasive neonatal disease. Mol. Microbiol. 45, 1499-1513. doi: 10.1046/j.1365-2958.2002.03126.x
ConjTnGBS1	ICE_SagNEM316_TnGBS1_3	47.068	AL732656	intergenic	DDE transposase	Rel-III	CP-IIb	VirB4-Id	TnGBS1_III	Excision	Glaser, P., Rusniok, C., Buchrieser, C., Chevalier, F., Frangeul, L., Msadek, T., et al. (2002). Genome sequence of Streptococcus agalactiae, a pathogen causing invasive neonatal disease. Mol. Microbiol. 45, 1499-1513. doi: 10.1046/j.1365-2958.2002.03126.x
ConjTnGBS1	ICE_SanMAS624_TnGBS1	50.836	AP013072	intergenic	DDE transposase	Rel-III	CP-IIb	VirB4-Id
ConjTnGBS1	ICE_Sga43143_TnGBS1	51.074	AP012053	intergenic	DDE transposase	Rel-III	CP-IIb	VirB4-Id	TnSgallo1.1		Guerillot, R., Da Cunha, V., Sauvage, E., Bouchier, C., and Glaser, P. (2013). Modular evolution of TnGBSs, a new family of integrative and conjugative elements associating insertion sequence transposition, plasmid replication, and conjugation for their spreading. J. Bacteriol. 195, 1979-1990. doi: 10.1128/JB.01745-12
ConjTnGBS1	ICE_SintJTH08_TnGBS1	46.997	AP010969	intergenic	DDE transposase	Rel-III	CP-IIb	VirB4-Id	TnSinter1.1		Guerillot, R., Da Cunha, V., Sauvage, E., Bouchier, C., and Glaser, P. (2013). Modular evolution of TnGBSs, a new family of integrative and conjugative elements associating insertion sequence transposition, plasmid replication, and conjugation for their spreading. J. Bacteriol. 195, 1979-1990. doi: 10.1128/JB.01745-12
ConjTnGBS1	ICE_Slu033_TnGBS1	53.225	CP003025	intergenic	DDE transposase	Rel-III	CP-IIb	VirB4-Id
ConjTnGBS2	dICE_SdyRE378_TnGBS2	33.68	AP011114	intergenic	PS	Rel-II	CP-IIa	VirB4-Ic
ConjTnGBS2	dICE_Spas43144_TnGBS2	19.477	AP012054	intergenic	DDE transposase	PS	CP-IIa	Absent	TnSpast2.1		Guerillot, R., Da Cunha, V., Sauvage, E., Bouchier, C., and Glaser, P. (2013). Modular evolution of TnGBSs, a new family of integrative and conjugative elements associating insertion sequence transposition, plasmid replication, and conjugation for their spreading. J. Bacteriol. 195, 1979-1990. doi: 10.1128/JB.01745-12
ConjTnGBS2	ICE_SagILRI005_rplL	50.953	HF952105	3' rplL	Tyrosine integrase	Rel-II	CP-IIa	VirB4-Ic
ConjTnGBS2	ICE_SagNEM316_TnGBS2	33.89	AL732656	intergenic	DDE transposase	Rel-II	CP-IIa	VirB4-Ic	TnGBS2	Transfer	Brochet M; Da Cunha V; Couvé E; Rusniok C; Trieu-Cuot P; Glaser P (2009). Atypical association of DDE transposition with conjugation specifies a new family of mobile elements. Mol Microbiol. 71:948-59
ConjTnGBS2	ICE_SanC238_TnGBS2	35.182	CP003861	intergenic	DDE transposase	Rel-II	CP-IIa	VirB4-Ic
ConjTnGBS2	ICE_ScoC1050_mutT	60.988	CP003859	in mutT	3 Serine integrases	Rel-II	CP-IIa	VirB4-Ic
ConjTnGBS2	ICE_ScoC1050_TnGBS2	25.008	CP003859	intergenic	DDE transposase	Rel-II	CP-IIa	VirB4-Ic
ConjTnGBS2	ICE_ScoC232_TnGBS2	25	CP003800	intergenic	DDE transposase	Rel-II	CP-IIa	VirB4-Ic
ConjTnGBS2	ICE_Seq35246_TnGBS2	31.789	CP002904	intergenic	DDE transposase	Rel-II	CP-IIa	VirB4-Ic	TnSzoo2.1		Guerillot, R., Da Cunha, V., Sauvage, E., Bouchier, C., and Glaser, P. (2013). Modular evolution of TnGBSs, a new family of integrative and conjugative elements associating insertion sequence transposition, plasmid replication, and conjugation for their spreading. J. Bacteriol. 195, 1979-1990. doi: 10.1128/JB.01745-12
ConjTnGBS2	ICE_Sga2069_TnGBS2_1	30.579	FR824043	intergenic	DDE transposase	Rel-II	CP-IIa	VirB4-Ic	TnSgallo2.2		Guerillot, R., Da Cunha, V., Sauvage, E., Bouchier, C., and Glaser, P. (2013). Modular evolution of TnGBSs, a new family of integrative and conjugative elements associating insertion sequence transposition, plasmid replication, and conjugation for their spreading. J. Bacteriol. 195, 1979-1990. doi: 10.1128/JB.01745-12
ConjTnGBS2	ICE_Sga2069_TnGBS2_2	36.112	FR824043	intergenic	DDE transposase	Rel-II	CP-IIa	VirB4-Ic	TnSgallo2.1		Guerillot, R., Da Cunha, V., Sauvage, E., Bouchier, C., and Glaser, P. (2013). Modular evolution of TnGBSs, a new family of integrative and conjugative elements associating insertion sequence transposition, plasmid replication, and conjugation for their spreading. J. Bacteriol. 195, 1979-1990. doi: 10.1128/JB.01745-12
ConjTnGBS2	ICE_SgaUCN34_TnGBS2	41.317	FN597254	intergenic	DDE transposase	Rel-II	CP-IIa	VirB4-Ic	TnSgallo2.1		Guerillot, R., Da Cunha, V., Sauvage, E., Bouchier, C., and Glaser, P. (2013). Modular evolution of TnGBSs, a new family of integrative and conjugative elements associating insertion sequence transposition, plasmid replication, and conjugation for their spreading. J. Bacteriol. 195, 1979-1990. doi: 10.1128/JB.01745-12
ConjTnGBS2	ICE_SinfCJ18_TnGBS2	49.982	CP003295	intergenic	DDE transposase	Rel-II	CP-IIa	VirB4-Ic
ConjTnGBS2	ICE_SmaDC198_TnGBS2	82.097	HE613569	intergenic	DDE transposase	Rel-II	CP-IIa	VirB4-Ic
ConjTnGBS2	ICE_Sol3089_TnGBS2	37.53	CP004409	intergenic	DDE transposase	Rel-II	CP-IIa	VirB4-Ic
ConjTnGBS2	ICE_SparauNCFD2020_rplL	72.528	AEUT02000001	3' rplL	Tyrosine integrase	Rel-II	CP-IIa	VirB4-Ic
ConjTnGBS2	ICE_SsuD12_TnGBS2	33.556	CP002644	intergenic	DDE transposase	Rel-II	CP-IIa	VirB4-Ic	TnSsui2.1		Guerillot, R., Da Cunha, V., Sauvage, E., Bouchier, C., and Glaser, P. (2013). Modular evolution of TnGBSs, a new family of integrative and conjugative elements associating insertion sequence transposition, plasmid replication, and conjugation for their spreading. J. Bacteriol. 195, 1979-1990. doi: 10.1128/JB.01745-12
